# Supplementary material for: Theoretical Study on the Electronic Structure and Magnetic Properties Regulation of Janus Structure of M’MCO2 2D MXenes
Source: Nanomaterials (Basel). 2022 Feb 6;12(3):556. doi: 10.3390/nano12030556 (PMC8838217; doi:10.3390/nano12030556)
Supplement: Supplementary file 1 [file nanomaterials-12-00556-s001.zip]

Archive with 1 entries (1 files):
- nanomaterials-1569494-supplementary.pdf
